# Supplementary material for: Control strategy for connected automated vehicles to reduce car-following risks and energy consumption on foggy highway
Source: PLoS One. 2025 Jul 3;20(7):e0326118. doi: 10.1371/journal.pone.0326118 (PMC12225869; doi:10.1371/journal.pone.0326118)
Supplement: S1 Data — (XLSX) [file pone.0326118.s001.xlsx]

## Sheet: Sheet1
																																														speed standard deviation under different conditions (Fig.17-18)
																																																	following vehicle number
	ITC under different conditions (Fig. 3)															Fuel consumption under different conditions (Fig.7)															Fuel consumption reduction percentages under different conditions (Fig.12)															fog density	Speed limit	MPR	2
			MPR															MPR															MPR												Data corresponding to Fig. 17 (a)	light fog	40	0	0.223421
	fog density	speed limit	0	0.1	0.2	0.3	0.4	0.5	0.6	0.7	0.8	0.9	1			fog density	speed limit	0	0.1	0.2	0.3	0.4	0.5	0.6	0.7	0.8	0.9	1			fog density	speed limit	0	0.1	0.2	0.3	0.4	0.5	0.6	0.7	0.8	0.9	1				40	0.1	0.223421
Data corresponding to Fig. 3 (a)	light fog	40	701.193	617.17	565.222	492.809	372.943	372.375	370.204	175.626	175.147	174.648	170.876		Data corresponding to Fig. 7 (a)	light fog	40	217579	210668	210647	201399	186606	186606	186606	160420	160420	160420	160420		Data corresponding to Fig. 12 (a)	light fog	40	0	3.17658	3.18625	7.43643	14.2352	14.2352	14.2352	26.2706	26.2706	26.2706	26.2706				40	0.2	0.223421
		60	975.035	823.294	737.198	627.061	452.054	452.334	449.363	176.123	176.174	176.317	170.876				60	224297	212242	212215	201654	186045	186045	186045	160420	160420	160420	160420				60	0	5.37452	5.38661	10.095	17.0541	17.0541	17.0541	28.4788	28.4788	28.4788	28.4788				40	0.3	0.223421
		80	951.608	811.056	729.162	622.463	450.861	451.039	448.137	176.261	176.244	176.314	170.876				80	221309	210960	210940	200839	185722	185722	185722	160420	160420	160420	160420				80	0	4.67612	4.6852	9.24925	16.0802	16.0802	16.0802	27.513	27.513	27.513	27.513				40	0.4	0.223421
		100	966.286	800.094	712.259	603.116	433.498	433.65	430.832	175.739	175.74	175.809	170.876				100	233832	217014	216978	205374	188192	188192	188192	160420	160420	160420	160420				100	0	7.1925	7.20763	12.1702	19.5182	19.5183	19.5183	31.3952	31.3952	31.3952	31.3952				40	0.5	0.223421
Data corresponding to Fig. 3 (b)	heavy fog	40	672.848	635.899	600.965	540.624	422.343	421.809	419.735	177.287	176.718	176.179	170.876		Data corresponding to Fig. 7 (b)	heavy fog	40	190725	190544	190542	186385	178100	178100	178100	160420	160420	160420	160420		Data corresponding to Fig.12 (b)	heavy fog	40	0	0.0952543	0.0964121	2.27583	6.61964	6.61964	6.61964	15.8896	15.8896	15.8896	15.8896				40	0.6	0.223421
		60	897.178	769.736	694.439	595.346	434.835	435.034	432.386	175.861	175.875	175.967	170.876				60	219750	210203	210184	200334	185497	185497	185497	160420	160420	160420	160420				60	0	4.34458	4.35311	8.8356	15.587	15.587	15.5871	26.9988	26.9988	26.9988	26.9989				40	0.7	0.0527271
		80	1235.5	982.98	859.641	714.187	495.508	495.54	491.598	177.294	177.145	177.095	170.876				80	246976	222072	222014	208928	189838	189838	189838	160420	160420	160420	160420				80	0	10.0836	10.1073	15.4056	23.1352	23.1352	23.1353	35.0464	35.0464	35.0464	35.0464				40	0.8	0.0527271
		100	936.583	787.371	704.474	599.542	433.845	434.161	431.429	175.585	175.689	175.873	170.876				100	227074	213630	213602	202710	186644	186644	186644	160420	160420	160420	160420				100	0	5.9206	5.933	10.7298	17.8047	17.8047	17.8047	29.3534	29.3534	29.3534	29.3535				40	0.9	0.0527271
																																															40	1	0.0527271
	DRAC under different conditions (Fig. 4)															CO2 consumption under different conditions (Fig.8)															CO2 consumption reduction percentages under different conditions (Fig.13)														Data corresponding to Fig. 17 (b)		60	0	0.233561
			MPR															MPR															MPR														60	0.1	0.233561
	fog density	speed limit	0	0.1	0.2	0.3	0.4	0.5	0.6	0.7	0.8	0.9	1			fog density	speed limit	0	0.1	0.2	0.3	0.4	0.5	0.6	0.7	0.8	0.9	1			fog density	speed limit	0	0.1	0.2	0.3	0.4	0.5	0.6	0.7	0.8	0.9	1				60	0.2	0.233561
Data corresponding to Fig. 4 (a)	light fog	40	66.8279	66.0783	65.1308	63.0022	58.093	58.0954	58.1034	46.2198	46.2248	46.2288	46.2402		Data corresponding to Fig. 8 (a)	light fog	40	520015	503496	503446	481344	445990	445990	445990	383404	383404	383404	383404		Data corresponding to Fig.13 (a)	light fog	40	0	3.17658	3.18625	7.43643	14.2352	14.2352	14.2352	26.2706	26.2706	26.2706	26.2706				60	0.3	0.233561
		60	143.764	138.166	132.354	120.684	96.7719	96.783	96.7798	46.2549	46.2603	46.2654	46.2402				60	536070	507259	507194	481954	444648	444648	444648	383404	383404	383404	383404				60	0	5.37452	5.38661	10.095	17.0541	17.0541	17.0541	28.4788	28.4788	28.4788	28.4788				60	0.4	0.233561
		80	135.266	130.673	125.652	115.296	93.5124	93.5222	93.5206	46.2524	46.2577	46.2627	46.2402				80	528928	504194	504146	480006	443875	443875	443875	383404	383404	383404	383404				80	0	4.67612	4.6852	9.24925	16.0802	16.0802	16.0802	27.513	27.513	27.513	27.513				60	0.5	0.233561
		100	115.589	110.585	105.924	97.1397	80.1635	80.1725	80.1748	46.241	46.247	46.2523	46.2402				100	558859	518663	518578	490845	449779	449779	449779	383404	383404	383404	383404				100	0	7.1925	7.20763	12.1702	19.5182	19.5183	19.5183	31.3952	31.3952	31.3952	31.3952				60	0.6	0.233561
Data corresponding to Fig. 4 (b)	heavy fog	40	102.414	101.983	100.978	97.623	86.2964	86.299	86.3009	46.2504	46.2533	46.2559	46.2402		Data corresponding to Fig. 8 (b)	heavy fog	40	455834	455400	455394	445460	425659	425659	425659	383404	383404	383404	383404		Data corresponding to Fig. 13 (b)	heavy fog	40	0	0.0952543	0.0964121	2.27583	6.61964	6.61964	6.61964	15.8896	15.8896	15.8896	15.8896				60	0.7	0.0527271
		60	125.922	122.047	117.695	108.587	89.1462	89.1558	89.1557	46.2491	46.2545	46.2596	46.2402				60	525202	502385	502340	478798	443339	443339	443339	383404	383404	383404	383404				60	0	4.34458	4.35311	8.8356	15.587	15.587	15.5871	26.9988	26.9988	26.9988	26.9989				60	0.8	0.0527271
		80	144.744	135.207	127.572	114.258	90.3772	90.3869	90.3852	46.2484	46.2541	46.2593	46.2402				80	590274	530753	530613	499339	453712	453712	453712	383404	383404	383404	383404				80	0	10.0836	10.1073	15.4056	23.1352	23.1352	23.1353	35.0464	35.0464	35.0464	35.0464				60	0.9	0.0527271
		100	131.618	126.331	121.023	110.583	89.6217	89.6324	89.6315	46.2494	46.2551	46.2603	46.2402				100	542707	510575	510508	484476	446080	446080	446080	383404	383404	383404	383404				100	0	5.9206	5.933	10.7298	17.8047	17.8047	17.8047	29.3534	29.3534	29.3534	29.3535				60	1	0.0527271
																																													Data corresponding to Fig. 17 (c)		80	0	0.230751
	ITC reduction percentages under different conditions (Fig. 5)															CO emissions under different conditions (Fig.9)															CO emissions reduction percentages under different conditions (Fig.14)																80	0.1	0.230751
			MPR															MPR															MPR														80	0.2	0.230751
	fog density	speed limit	0	0.1	0.2	0.3	0.4	0.5	0.6	0.7	0.8	0.9	1			fog density	speed limit	0	0.1	0.2	0.3	0.4	0.5	0.6	0.7	0.8	0.9	1			fog density	speed limit	0	0.1	0.2	0.3	0.4	0.5	0.6	0.7	0.8	0.9	1				80	0.3	0.230751
Data corresponding to Fig. 5 (a)	light fog	40	0	11.9829	19.3914	29.7185	46.8131	46.8941	47.2037	74.9533	75.0215	75.0927	75.6307		Data corresponding to Fig. 9 (a)	light fog	40	157.197	150.569	150.494	148.873	146.585	146.585	146.585	143.735	143.735	143.735	143.663		Data corresponding to Fig. 14 (a)	light fog	40	0	4.21632	4.26374	5.29512	6.7509	6.7509	6.7509	8.56345	8.56345	8.56345	8.6096				80	0.4	0.230751
		60	0	15.5626	24.3926	35.6884	53.6371	53.6084	53.9132	81.9367	81.9316	81.9169	82.4749				60	160.29	151.788	151.376	149.123	146.937	146.937	146.866	143.753	143.753	143.753	143.663				60	0	5.30402	5.56128	6.96683	8.33033	8.33033	8.37459	10.3166	10.3166	10.3166	10.3731				80	0.5	0.230751
		80	0	14.7699	23.3758	34.5882	52.6212	52.6025	52.9074	81.4775	81.4794	81.472	82.0434				80	159.285	151.392	151.129	149.032	146.879	146.879	146.814	143.745	143.745	143.745	143.663				80	0	4.95475	5.12016	6.4369	7.78816	7.78816	7.82907	9.7557	9.7557	9.7557	9.8075				80	0.6	0.230751
		100	0	17.1991	26.2891	37.5841	55.1378	55.122	55.4137	81.813	81.8129	81.8057	82.3162				100	161.437	152.303	151.627	149.143	147.052	147.052	146.989	143.756	143.756	143.756	143.663				100	0	5.65797	6.07685	7.61552	8.91037	8.91037	8.9495	10.9523	10.9523	10.9523	11.0099				80	0.7	0.0527271
Data corresponding to Fig. 5 (b)	heavy fog	40	0	5.49135	10.6834	19.6514	37.2305	37.3099	37.6181	73.6512	73.7358	73.8159	74.6041		Data corresponding to Fig. 9 (b)	heavy fog	40	150.589	148.602	148.597	147.439	145.345	145.345	145.345	143.733	143.733	143.733	143.663		Data corresponding to Fig. 14 (b)	heavy fog	40	0	1.31963	1.32281	2.09207	3.48267	3.48267	3.48267	4.55262	4.55262	4.55262	4.59961				80	0.8	0.0527271
		60	0	14.2048	22.5974	33.6424	51.533	51.5109	51.806	80.3984	80.3969	80.3866	80.9541				60	158.94	151.203	150.935	148.949	146.852	146.852	146.789	143.745	143.745	143.745	143.663				60	0	4.86771	5.03649	6.28597	7.60543	7.60543	7.64517	9.56031	9.56031	9.56031	9.61197				80	0.9	0.0527271
		80	0	20.4384	30.4214	42.1943	59.894	59.8914	60.2105	85.6499	85.662	85.6661	86.1694				80	163.068	152.863	151.71	149.664	147.514	147.514	147.444	143.764	143.764	143.764	143.663				80	0	6.25816	6.9652	8.21988	9.53811	9.53811	9.58088	11.8377	11.8377	11.8377	11.8999				80	1	0.0527271
		100	0	15.9316	24.7825	35.9863	53.6779	53.6442	53.9359	81.2526	81.2415	81.2219	81.7554				100	160.737	151.989	151.476	149.128	146.956	146.956	146.887	143.753	143.753	143.753	143.663				100	0	5.44215	5.76168	7.22212	8.57332	8.57332	8.61634	10.5663	10.5663	10.5663	10.6224		Data corresponding to Fig. 17 (d)		100	0	0.241659
																																															100	0.1	0.241659
	DRAC reduction percentages under different conditions (Fig. 6)															HC emissions under different conditions (Fig.10)															HC emissions reduction percentages under different conditions (Fig.15)																100	0.2	0.241659
			MPR															MPR															MPR														100	0.3	0.241659
	fog density	speed limit	0	0.1	0.2	0.3	0.4	0.5	0.6	0.7	0.8	0.9	1			fog density	speed limit	0	0.1	0.2	0.3	0.4	0.5	0.6	0.7	0.8	0.9	1			fog density	speed limit	0	0.1	0.2	0.3	0.4	0.5	0.6	0.7	0.8	0.9	1				100	0.4	0.241659
Data corresponding to Fig. 6 (a)	light fog	40	0	1.12168	2.53952	5.7246	13.0706	13.0672	13.0551	30.8376	30.8301	30.8241	30.807		Data corresponding to Fig. 10 (a)	light fog	40	23.4445	22.8409	22.8331	22.6463	22.4034	22.4034	22.4034	22.1396	22.1396	22.1396	22.132		Data corresponding to Fig. 15 (a)	light fog	40	0	2.57443	2.60777	3.4046	4.44072	4.44072	4.44072	5.56593	5.56593	5.56593	5.59838				100	0.5	0.241659
		60	0	3.89367	7.93697	16.0539	32.6871	32.6793	32.6816	67.8258	67.8221	67.8186	67.8361				60	23.6993	22.9421	22.8989	22.6994	22.4594	22.4594	22.4519	22.1415	22.1415	22.1415	22.132				60	0	3.1947	3.37716	4.21899	5.23174	5.23174	5.26314	6.57304	6.57304	6.57304	6.61316				100	0.6	0.241659
		80	0	3.39561	7.10725	14.7635	30.8678	30.8605	30.8617	65.8064	65.8024	65.7987	65.8153				80	23.6251	22.9169	22.8893	22.6971	22.4554	22.4554	22.4486	22.1406	22.1406	22.1406	22.132				80	0	2.99749	3.11444	3.9281	4.95107	4.95107	4.98	6.28338	6.28338	6.28338	6.32001				100	0.7	0.0527271
		100	0	4.32921	8.36121	15.9611	30.6478	30.64	30.638	59.9953	59.9902	59.9855	59.996				100	23.8204	22.9752	22.9043	22.6997	22.4753	22.4753	22.4686	22.1417	22.1417	22.1417	22.132				100	0	3.54808	3.84578	4.70461	5.64704	5.64704	5.67486	7.04714	7.04714	7.04714	7.08812				100	0.8	0.0527271
Data corresponding to Fig. 6 (b)	heavy fog	40	0	0.420806	1.4028	4.67841	15.738	15.7354	15.7336	54.8399	54.8371	54.8345	54.8499		Data corresponding to Fig. 10 (b)	heavy fog	40	22.8219	22.6135	22.613	22.5296	22.3076	22.3076	22.3076	22.1394	22.1394	22.1394	22.132		Data corresponding to Fig. 15 (b)	heavy fog	40	0	0.913131	0.915329	1.28061	2.25344	2.25344	2.25344	2.99058	2.99058	2.99058	3.02309				100	0.9	0.0527271
		60	0	3.07712	6.5331	13.7667	29.2053	29.1976	29.1977	63.2717	63.2673	63.2633	63.2787				60	23.6062	22.9132	22.8851	22.6979	22.4538	22.4538	22.4471	22.1406	22.1406	22.1406	22.132				60	0	2.93564	3.05481	3.8479	4.88191	4.88191	4.90998	6.20855	6.20855	6.20855	6.24503				100	1	0.0527271
		80	0	6.58888	11.8634	21.0621	37.5606	37.5539	37.5551	68.0481	68.0442	68.0406	68.0538				80	24.0661	23.0788	22.9579	22.7524	22.5118	22.5118	22.5045	22.1426	22.1426	22.1426	22.132				80	0	4.10237	4.60476	5.45881	6.45824	6.45824	6.48863	7.99242	7.99242	7.99242	8.03662		Data corresponding to Fig. 18 (a)	heavy fog	40	0	0.181997
		100	0	4.01719	8.04985	15.9819	31.908	31.8998	31.9005	64.861	64.8567	64.8527	64.868				100	23.7397	22.9528	22.899	22.6982	22.4637	22.4637	22.4565	22.1414	22.1414	22.1414	22.132				100	0	3.31464	3.54151	4.38716	5.3749	5.3749	5.40545	6.73256	6.73256	6.73256	6.77236				40	0.1	0.181997
																																															40	0.2	0.181997
																NOx emissions under different conditions (Fig.11)															NOx emissions reduction percentages under different conditions (Fig.16)																40	0.3	0.181997
																		MPR															MPR														40	0.4	0.181997
																fog density	speed limit	0	0.1	0.2	0.3	0.4	0.5	0.6	0.7	0.8	0.9	1			fog density	speed limit	0	0.1	0.2	0.3	0.4	0.5	0.6	0.7	0.8	0.9	1				40	0.5	0.181997
															Data corresponding to Fig. 11 (a)	light fog	40	25.4805	24.3749	24.3613	23.9255	23.3517	23.3517	23.3517	22.842	22.842	22.842	22.8287		Data corresponding to Fig. 16 (a)	light fog	40	0	4.33882	4.3924	6.10275	8.35463	8.35463	8.35463	10.3552	10.3552	10.3552	10.4073				40	0.6	0.181997
																	60	26.0091	24.5509	24.4754	24.0035	23.4515	23.4515	23.4385	22.8453	22.8453	22.8453	22.8287				60	0	5.6065	5.89686	7.71113	9.8336	9.8336	9.88356	12.1642	12.1642	12.1642	12.2281				40	0.7	0.0527271
																	80	25.8298	24.5012	24.453	23.9978	23.44	23.44	23.428	22.8438	22.8438	22.8438	22.8287				80	0	5.14379	5.3306	7.09285	9.25233	9.25233	9.29854	11.5605	11.5605	11.5605	11.619				40	0.8	0.0527271
																	100	26.3048	24.6057	24.4819	23.9785	23.4541	23.4541	23.4426	22.8457	22.8457	22.8457	22.8287				100	0	6.45912	6.92992	8.84355	10.8371	10.8371	10.8811	13.15	13.15	13.15	13.2148				40	0.9	0.0527271
															Data corresponding to Fig. 11 (b)	heavy fog	40	24.2792	23.9152	23.9144	23.711	23.2175	23.2175	23.2175	22.8416	22.8416	22.8416	22.8287		Data corresponding to Fig. 16 (b)	heavy fog	40	0	1.49899	1.50259	2.34013	4.37284	4.37284	4.37284	5.9209	5.9209	5.9209	5.97427				40	1	0.0527271
																	60	25.7728	24.487	24.4378	23.9947	23.4301	23.4301	23.4185	22.8437	22.8437	22.8437	22.8287				60	0	4.98911	5.17973	6.89918	9.08981	9.08981	9.1347	11.365	11.365	11.365	11.4234		Data corresponding to Fig. 18 (b)		60	0	0.229102
																	80	26.8421	24.7792	24.568	24.0697	23.5417	23.5417	23.529	22.8472	22.8472	22.8472	22.8287				80	0	7.68558	8.47223	10.3286	12.2956	12.2956	12.3432	14.8829	14.8829	14.8829	14.9521				60	0.1	0.229102
																	100	26.1129	24.5714	24.4773	23.9992	23.4576	23.4576	23.445	22.8452	22.8452	22.8452	22.8287				100	0	5.90335	6.26356	8.09471	10.1686	10.1686	10.2171	12.514	12.514	12.514	12.5772				60	0.2	0.229102
																																															60	0.3	0.229102
																																															60	0.4	0.229102
																																															60	0.5	0.229102
																																															60	0.6	0.229102
																																															60	0.7	0.0527271
																																															60	0.8	0.0527271
																																															60	0.9	0.0527271
																																															60	1	0.0527271
																																													Data corresponding to Fig. 18 (c)		80	0	0.250914
																																															80	0.1	0.250914
																																															80	0.2	0.250914
																																															80	0.3	0.250914
																																															80	0.4	0.250914
																																															80	0.5	0.250914
																																															80	0.6	0.250914
																																															80	0.7	0.0527271
																																															80	0.8	0.0527271
																																															80	0.9	0.0527271
																																															80	1	0.0527271
																																													Data corresponding to Fig. 18 (d)		100	0	0.236187
																																															100	0.1	0.236187
																																															100	0.2	0.236187
																																															100	0.3	0.236187
																																															100	0.4	0.236187
																																															100	0.5	0.236187
																																															100	0.6	0.236187
																																															100	0.7	0.0527271
																																															100	0.8	0.0527271
																																															100	0.9	0.0527271
																																															100	1	0.0527271
[truncated: 9 more columns]
